# Supplementary material for: Ecotoxicity and Biodegradation of Sustainable Environment-Friendly Bone-Glue-Based Adhesive Suitable for Insulation Materials
Source: Polymers (Basel). 2022 May 29;14(11):2209. doi: 10.3390/polym14112209 (PMC9182703; doi:10.3390/polym14112209)
Supplement: Supplementary file 1 [file polymers-14-02209-s001.zip]

Archive with 1 entries (1 files):
- polymers-1732732-supplementary.pdf
